# Supplementary material for: Learning can be detrimental for a parasitic wasp
Source: PLoS One. 2021 Mar 23;16(3):e0238336. doi: 10.1371/journal.pone.0238336 (PMC7987188; doi:10.1371/journal.pone.0238336)
Supplement: S1 Data — (XLSX) [file pone.0238336.s002.xlsx]

## Sheet: Tpodisi_
sp	tr	comb	tot	re_enc
HH	naï	HH_naï	8	0
HH	naï	HH_naï	20	0
HH	naï	HH_naï	86	0
HH	naï	HH_naï	27	0
HH	naï	HH_naï	8	0
HH	naï	HH_naï	64	0
HH	naï	HH_naï	178	0
HH	naï	HH_naï	12	0
HH	naï	HH_naï	75	0
HH	naï	HH_naï	11	0
HH	naï	HH_naï	515	2
HH	naï	HH_naï	10	0
HH	naï	HH_naï	10	0
HH	naï	HH_naï	308	0
HH	naï	HH_naï	263	0
HH	naï	HH_naï	16	0
HH	naï	HH_naï	12	0
HH	naï	HH_naï	32	0
HH	naï	HH_naï	44	0
HH	naï	HH_naï	16	0
HH	naï	HH_naï	42	0
HH	naï	HH_naï	32	0
HH	naï	HH_naï	115	0
HH	naï	HH_naï	32	0
HH	naï	HH_naï	14	0
HH	naï	HH_naï	13	0
HH	naï	HH_naï	10	0
HH	naï	HH_naï	15	0
HH	naï	HH_naï	30	0
HH	naï	HH_naï	85	0
HH	naï	HH_naï	18	0
HH	naï	HH_naï	135	0
HH	naï	HH_naï	12	0
HH	naï	HH_naï	257	1
HH	naï	HH_naï	15	0
HH	naï	HH_naï	14	0
HH	naï	HH_naï	22	0
HH	naï	HH_naï	26	0
HH	naï	HH_naï	18	0
HH	naï	HH_naï	11	0
HH	exp	HH_exp	165	1
HH	exp	HH_exp	262	3
HH	exp	HH_exp	246	3
HH	exp	HH_exp	11	0
HH	exp	HH_exp	187	2
HH	exp	HH_exp	25	0
HH	exp	HH_exp	61	0
HH	exp	HH_exp	25	0
HH	exp	HH_exp	38	0
HH	exp	HH_exp	24	0
HH	exp	HH_exp	245	0
HH	exp	HH_exp	147	2
HH	exp	HH_exp	114	2
HH	exp	HH_exp	90	2
HH	exp	HH_exp	212	5
HH	exp	HH_exp	145	0
HH	exp	HH_exp	69	0
HH	exp	HH_exp	62	0
HH	exp	HH_exp	151	3
HH	exp	HH_exp	27	0
HH	exp	HH_exp	44	0
HH	exp	HH_exp	20	0
HH	exp	HH_exp	144	0
HH	exp	HH_exp	234	3
HH	exp	HH_exp	52	0
HH	exp	HH_exp	254	0
HH	exp	HH_exp	208	1
HH	exp	HH_exp	104	1
HH	exp	HH_exp	116	0
HH	exp	HH_exp	50	0
HH	exp	HH_exp	152	0
HH	exp	HH_exp	60	0
HH	exp	HH_exp	307	0
HH	exp	HH_exp	267	0
HH	exp	HH_exp	92	0
HH	exp	HH_exp	65	0
HH	exp	HH_exp	146	4
HH	exp	HH_exp	140	0
HH	exp	HH_exp	39	0
HH	exp	HH_exp	64	0
HH	exp	HH_exp	367	3
HH	exp	HH_exp	212	1
HH	exp	HH_exp	68	0
PM	naï	PM_naï	499	2
PM	naï	PM_naï	25	0
PM	naï	PM_naï	20	0
PM	naï	PM_naï	44	0
PM	naï	PM_naï	400	1
PM	naï	PM_naï	275	2
PM	naï	PM_naï	66	0
PM	naï	PM_naï	504	2
PM	naï	PM_naï	428	2
PM	naï	PM_naï	22	0
PM	naï	PM_naï	423	1
PM	naï	PM_naï	8	0
PM	naï	PM_naï	339	1
PM	naï	PM_naï	128	0
PM	naï	PM_naï	245	4
PM	naï	PM_naï	107	2
PM	naï	PM_naï	133	0
PM	naï	PM_naï	360	3
PM	naï	PM_naï	266	1
PM	naï	PM_naï	106	0
PM	naï	PM_naï	191	0
PM	naï	PM_naï	199	1
PM	naï	PM_naï	312	4
PM	naï	PM_naï	294	3
PM	naï	PM_naï	10	0
PM	naï	PM_naï	292	1
PM	naï	PM_naï	436	0
PM	naï	PM_naï	173	0
PM	naï	PM_naï	218	1
PM	naï	PM_naï	55	1
PM	naï	PM_naï	93	0
PM	naï	PM_naï	192	0
PM	naï	PM_naï	194	0
PM	naï	PM_naï	59	0
PM	naï	PM_naï	600	3
PM	naï	PM_naï	554	1
PM	naï	PM_naï	600	3
PM	naï	PM_naï	13	0
PM	naï	PM_naï	208	0
PM	exp	PM_exp	206	3
PM	exp	PM_exp	360	4
PM	exp	PM_exp	327	2
PM	exp	PM_exp	120	0
PM	exp	PM_exp	600	3
PM	exp	PM_exp	289	1
PM	exp	PM_exp	152	3
PM	exp	PM_exp	212	2
PM	exp	PM_exp	199	0
PM	exp	PM_exp	468	4
PM	exp	PM_exp	497	5
PM	exp	PM_exp	507	5
PM	exp	PM_exp	237	0
PM	exp	PM_exp	162	3
PM	exp	PM_exp	235	2
PM	exp	PM_exp	112	2
PM	exp	PM_exp	408	3
PM	exp	PM_exp	425	3
PM	exp	PM_exp	440	1
PM	exp	PM_exp	302	1
PM	exp	PM_exp	178	2
PM	exp	PM_exp	44	0
PM	exp	PM_exp	47	0
PM	exp	PM_exp	269	5
PM	exp	PM_exp	293	2
PM	exp	PM_exp	64	0
PM	exp	PM_exp	82	0
PM	exp	PM_exp	328	2
PM	exp	PM_exp	303	0
PM	exp	PM_exp	594	0
PM	exp	PM_exp	467	1
PM	exp	PM_exp	180	1
PM	exp	PM_exp	94	2
PM	exp	PM_exp	315	3
PM	exp	PM_exp	33	0
PM	exp	PM_exp	60	0
PM	exp	PM_exp	183	1
PM	exp	PM_exp	200	1
PM	exp	PM_exp	95	0

## Sheet: legend
column title	details (1)
sp	HH (Halyomorpha halys)
	PM (Podisus maculiventris)
tr	exp (experienced females)
	naï (naïve females)
comb	HH_exp
	HH_naï
	PM_exp
	PM_naï
tot	total residence time
re_enc	number of re-encounters
(1) for more details, see Bertoldi et al., "Learning can be detrimental for a parasitic wasp", submitted to Biology Letters
